# Supplementary material for: Outcomes of Liver Transplantation in Incidental Intrahepatic Cholangiocarcinoma and Combined Hepatocellular-Cholangiocarcinoma: An Exceptional Perspective from a Single-Center Experience
Source: J Clin Med. 2025 Dec 15;14(24):8857. doi: 10.3390/jcm14248857 (PMC12733566; doi:10.3390/jcm14248857)
Supplement: Supplementary file 1 [file jcm-14-08857-s001.zip]

Archive with 1 entries (1 files):
- jcm-3972447-supplementary.docx
